# Supplementary material for: Individual transcriptomic response to strength training for patients with myotonic dystrophy type 1
Source: JCI Insight. 2023 Jul 24;8(14):e163856. doi: 10.1172/jci.insight.163856 (PMC10443797; doi:10.1172/jci.insight.163856)
Supplement: Supporting data values [file jciinsight-8-163856-s255.xlsx]

## Sheet: Figure 1A
All	-0.246384
907	1.24055
2005	0.295497
1791	-0.228196
2110	-0.258784
2019	-0.327333
2002	-0.377582
1806	-0.431072
1242	-0.465302
523	-2.02701

## Sheet: Figure 1B
All	-0.258996
907	-1.08127
2005	-0.205876
1791	0.047278
2110	-0.327196
2019	-0.0919698
2002	-0.474924
1806	-0.292914
1242	-0.234252
523	-0.616274

## Sheet: Figure 1C
All	-0.151284
907	-1.55508
2005	0.307686
1791	-0.269971
2110	-0.138877
2019	0.113827
2002	-0.18493
1806	-0.323306
1242	0.241651
523	-0.27363

## Sheet: Figure 1D
All	0.315981
907	-1.27858
2005	0.184232
1791	-0.264185
2110	0.0946395
2019	-0.0440453
2002	0.358386
1806	-0.214189
1242	2.03486
523	-0.454334

## Sheet: Figure 1E
All	-0.149339
907	-0.0630116
2005	-0.217275
1791	0.134961
2110	-0.334648
2019	-0.146582
2002	-0.346098
1806	-0.25498
1242	-0.484727
523	-0.101618

## Sheet: Figure 1F
All	-0.0723804
907	1.01525
2005	-0.125003
1791	-0.307944
2110	-0.313992
2019	-0.188797
2002	0.162511
1806	-0.364426
1242	0.281527
523	-1.31441

## Sheet: Figure 1G
All	0.0766128
907	-0.687023
2005	-1.63539
1791	-2.42049
2110	0.870854
2019	-0.0346083
2002	0.191195
1806	-0.0252772
1242	0.756352
523	1.39294

## Sheet: Figure 2A
	Rescue	Over-rescue	Mis-rescue
907	179	41	179
2005	192	40	33
1791	352	48	48
2110	197	31	20
2019	265	37	32
2002	103	20	9
1806	158	59	16
1242	262	51	47
523	311	78	22

## Sheet: Figure 2B
907	2005	1791	2110	2019	2002	1806	1242	523
354.546	165.217	187.255	165.867	160.652	205.556	244.186	302.166	187.139
271.226	161.815	174.641	156.533	159.582	153.109	211.573	220.946	171.739
264.486	152.203	155.814	149.064	153.719	152.104	189.113	206.885	167.257
221.723	148.668	145.192	146.256	150	144.776	167.719	201.81	162.687
187.73	148.438	145.171	142.637	149.174	141.803	163.399	200.23	157.065
187.309	145.475	142.822	141.315	148.81	133.92	157.643	199.737	155.516
183.08	143.772	142.489	140.816	147.782	133.479	155.743	198.913	154
183.026	142.029	141.7	139.418	147.297	133.422	153.964	192.982	150.413
179.002	141.483	139.223	139.073	140.887	129.032	152.564	176.19	147.368
161.786	140.298	138.287	138.928	139.465	125.651	150.692	175.454	145.721
157.143	139.262	138.083	137.284	138.462	123.944	150.239	172.96	141.844
156.398	138.298	137.303	137.029	136.19	123.765	148.495	165.092	141.451
152.632	135.127	135.531	135.047	135.135	122.613	140.138	164.985	140.65
149.82	132.471	130.445	133.748	134.982	121.034	139.597	164.732	140.064
148.327	132.186	129.851	133.028	134.276	120.049	139.043	151.644	138.806
146.178	130.435	129.448	131.071	133.175	116.923	137.714	143.933	138.136
142.389	129.619	128.302	128.857	132.945	116.423	137.712	141.463	136.864
141.438	128.358	127.083	124.793	132.787	115.359	136.296	139.645	136
140.865	128.307	126.58	124.229	132.558	114.563	135.762	139.165	134.035
138.309	128	124.432	121.932	127.29	112.664	135.275	138.596	133.626
136.397	127.557	123.902	121.774	127.15	109.302	134.766	138.515	132.589
132.821	127.366	122.863	121.008	123.322	109.294	134.393	136.31	132.314
132.664	127.049	122.556	118.957	122.485	107.939	134.387	136.052	132.057
132.308	122.161	121.834	117.573	122.421	107.706	132.927	134.965	131.021
131.752	121.854	121.037	117.032	122.072	106.667	130.804	134.018	130.415
131.356	121.823	120.9	116.064	121.759	106.4	130.704	133.724	129.963
127.778	120.488	120.489	114.987	120.567	105.405	128.125	132.489	129.936
127.481	118.719	120.325	113.747	120.181	105.044	127.5	131.633	129.829
124.186	117.549	119.93	111.076	118.605	102.778	127.211	130.937	129.804
123.77	116.703	118.662	111.005	117.546	101.639	127.184	130.693	127.948
121.645	116.667	118.534	110.425	116.84	101.435	127.02	127.559	127.23
119.565	116.474	117.516	109.98	115.564	101.163	126.958	126.642	126.975
118.391	116.399	117.284	109.859	114.179	100	126.647	126.177	126.639
118.386	116.038	116.279	109.804	111.064	100	126.005	125.429	125.616
117.812	115.741	115.274	108.678	110.714	99.0291	125.681	125.385	124.653
116.783	114.644	115.266	107.96	110.622	98.9362	124.74	124.748	123.784
116.172	113.06	115.132	107.944	110.169	98.2284	124.535	123.529	123.556
116.154	112.885	114.692	107.788	109.463	95.9184	124.481	123.022	122.835
115.271	111.883	114.504	107.544	108.696	94.929	123.99	122.222	122.388
112.355	110.762	113.636	107.514	107.907	92.605	123.779	121.536	122.271
111.811	109.251	113.363	107.312	107.199	91.1765	122.441	119.28	121.429
109.639	108.374	112.5	106.427	107.009	90.9278	121.378	118.75	121.368
107.872	105.179	112.308	106.228	106.679	87.9433	120.309	118.257	121.154
106.116	104.556	112.214	106.068	106.085	87.5433	119.565	117.327	120.747
106.009	104.494	111.905	105.844	105.797	87.3311	119.184	115.339	120.4
105.366	104.215	111.062	105.212	105.414	84.5266	118.212	115.16	120.122
105.263	104.091	110.577	105	104.93	84.386	118.008	113.843	119.697
105.12	103.704	110.453	104.846	104.11	84.3602	117.818	113.033	119.502
104.762	102.439	109.483	104.775	103.361	83.7838	117.518	112.857	119.415
104.546	100.982	108.581	103.125	103.077	83.6782	116.636	112.387	118.929
101.633	100.602	108.482	100.885	102.765	83.1776	116.588	111.604	118.831
100.741	100	108.019	100	100.324	82.6087	116.475	109.811	118.695
100.621	100	107.57	100	100	81.9549	116.461	108.991	118.434
100	100	107.469	100	100	80.9524	116.038	108.411	118.203
100	99.6154	107.258	97.6852	100	79.572	114.352	108.333	117.885
100	99.0964	107.229	95.2	100	78.4062	113.527	108.01	116.625
100	98.5577	107.214	90.991	98.4064	77.0574	113.489	107.882	116.316
100	98.471	107.025	89.6552	98.3132	71.6263	112.132	107.719	116.304
100	98.1343	106.667	89.5204	96.4989	70.4809	111.985	106.783	116.25
100	97.0075	104.943	88.6525	95.1705	67.734	109.728	106.333	116.112
100	96.0474	103.745	88.5965	94.7522	67.6737	109.129	104.142	115.85
99.0099	95.6633	102.812	88.4931	94.4238	66.8329	108.811	103.535	115.229
95.7529	94.1176	102.778	87.6457	93.9971	65.9656	108.242	103.29	115.064
95.6693	92.9293	102.618	85.9504	93.4461	65.2542	107.749	102.54	113.942
95.4774	91.9298	102.541	85.461	93.2862	65.1442	106.493	102.231	113.782
94.5055	91.5152	102.192	85.3333	93.2432	64.411	105.412	102.179	113.672
94.0741	91.2621	101.533	85.0602	93.1889	63.5135	104.688	101.977	113.187
93.0303	90.4412	101.303	85.0181	91.9094	62.9779	102.857	101.06	112.766
91.7127	89.7059	100.692	83.959	91.5408	62.4521	102.55	100.746	112.42
90.708	89.0511	100.422	83.6	91.4815	62.1677	101.985	100	112.391
89.8858	89.0449	100.329	83.5141	91.0931	61.9565	100	100	111.95
89.2593	87.7049	100	83.3753	91.0131	61.7021	100	100	111.75
88.9299	87.1287	100	82.633	90.3409	60.6742	100	100	111.006
88.665	87.037	100	82.1317	90.0735	57.7778	100	100	110.927
88.6364	86.8852	100	81.5498	89.3478	55.2326	100	98.0132	110.917
88.2353	86.6029	100	81.4286	89.3175	54.1667	100	97.8552	110.909
84.6473	86.1111	100	80.367	89.083	52.5745	100	95.8159	110.801
84.106	85.9728	99.4444	79.6371	88.8412	51.8868	100	95.7346	110.683
83.9104	85.8612	99.061	78.4053	88.1278	51.1029	100	95.548	109.734
83.4646	84.6429	99.0196	78.1132	87.3786	50.8834	100	95.339	109.705
83.0721	84.2365	98.8889	76.7568	86.5116	50.7634	100	94.9657	108.306
82.906	80.756	98.72	75.2495	86.2205	48.6559	100	93.8224	108.12
81.9905	79.8658	98.6637	75	85.9838	46.9466	99.7015	93.1864	108.064
81.7829	79.4749	97.6496	74.6331	85.2535	46.1187	98.9189	92.827	107.746
81.3688	79.2531	97.1963	73.8609	84.7584	45.7926	98.8417	92.1839	107.744
81.3492	79.2271	95.3191	72.9651	84.1608	45.2465	94.6785	91.4742	107.477
79.759	78.2675	95.0893	72.9167	83.6449	45.0217	93.9297	91.4706	106.977
79.6407	77.1144	95.057	72.2892	82.7715	43.5374	92.891	91.1504	106.967
78.5965	75.1689	94.8052	72.2222	82.4121	41.9192	91.5493	90.9492	106.857
78.0347	74.6392	93.2127	69.4323	81.2808	40.4762	91.5194	90.1478	106.849
77.8873	74.424	92.9825	69.4313	81.2352	38.9972	90.6634	89.0244	106.719
77.5281	74.376	92.8218	67.3759	81.2139	38.4127	90.0826	87.7966	106.509
77.2727	74.1325	92.1569	66.2088	80.3468	37.788	89.3688	86.7961	106.499
77	74.0196	91.8149	65.3199	78.5714	36.4605	89.2745	86.2197	106.393
76.6292	72.7564	91.5064	65.3061	78.5714	35.9347	87.5691	85.8736	105.839
76.42	70.4861	91.358	65.2381	77.2308	35.3357	86.036	85.7143	105.634
76.0518	69.9134	91.2664	65.1934	77.0115	34.321	85.7434	85.5895	105.543
75.7812	69.821	91.0394	65.0224	76.161	33.7321	85.6813	85.5204	105.405
75.4032	68.8461	90.625	63.7607	76.0148	32.8313	85	85.0202	105.405
74.6988	68.543	90.4545	63.6166	75.4167	32.1526	83.8565	84.3318	105.333
74.6951	67.2566	90.3382	63.4146	75.1701	28.5714	83.1884	83.5498	104.951
74.3276	66.6667	90.2201	63.4043	75.1196	28.5141	83.1541	83.4515	104.794
73.4637	65.0538	90.1613	63.3712	74.6269	27.9605	82.6923	83.1683	104.147
73.1047	64.5695	90.0943	62.9091	74.4493	27.8106	82.2148	82.1782	103.947
72.1212	63.1922	88.3721	61.8518	74.2459	26.9504	81.9923	81.9277	103.683
71.8475	62.6667	87.3518	61.3833	72.3849	23.6902	81.6162	81.25	103.132
71.6895	62.4561	87.1965	60.6452	72.2045	21.5425	80.9745	80.9187	103.047
71.4286	62.1359	87.0879	60.177	72.0588	20.7171	80.5461	80.0926	102.632
70.6329	61.9497	85.6482	60.0733	72.0257	19.0266	79.661	79.5222	102.548
70.5234	61.7647	85.0679	59.743	72.0065	17.8723	76.4151	79.3478	102.359
70.398	61.6725	84.9224	58.6301	71.3217	17.5	75.8278	79.1667	101.942
70.0767	59.3434	84.8758	58.0645	71.1864	16.8142	73.8956	78.7037	101.88
69.1617	59.3301	84.5588	56.8323	69.2884	16	73.5772	77.7778	101.717
68.7356	58.6207	84.5411	55.9229	67.8457	14.8536	72.9946	77.561	101.608
68.7151	57.7558	83.5398	55.8139	67.6087	14.0351	72.1429	77.459	101.471
68.6695	57.6699	82.9787	55.6851	67.2811	13.3779	71.9828	77.0202	101.027
67.9739	57.5198	82.8255	55.4502	66.9202	12.523	71.7742	76.6798	100
66.5541	57.3099	82.7451	55.0943	66.8675	12.4601	70.7317	76.3359	100
66.2037	57.2687	82.6633	54.9242	66.6667	12.4114	70.6131	76.3098	100
66.1157	57.2491	82.6446	53.6145	66.1922	12.0332	69.5853	75.576	100
65.4596	57.2139	82.2917	53.4676	66.0477	11.3074	69.0698	75.5474	100
65.1316	56.8	82.2811	52.9801	65.9649	11.2805	68.1818	75.3271	100
62.6506	56.0563	81.5508	52.8957	65.8363	10.6322	67.7543	75.0831	100
62.6437	55.706	81.5166	52.6119	65.7658	9.76744	67.7507	73.7705	100
62.5	55.1546	81.3699	52.459	65.1741	7.97665	65.8863	73.5849	99.4911
60.5911	55.082	81.2658	52.3511	64.9123	7.44681	64.2512	73.2353	99.4709
58.5284	54.9153	80.8411	52.3466	64.4737	6.1017	63.7615	73.0198	98.7448
58.2949	54.8043	80.8411	52.3148	64.3956	5.28634	62.7232	72.9055	98.6333
57.9805	54.7893	80.0905	51.4914	63.1879	5.01931	61.465	72.5961	98.6322
57.767	53.9877	80	51.2644	63.1016	3.44828	60.8295	71.8447	98.5455
57.0946	53.8095	79.8246	51.2195	61.7021	0.938967	60.3774	71.4754	98.3278
56.4551	53.7849	79.7647	50.6925	60.7046	-1.63934	60.199	70.892	98.0583
56.4286	53.6842	79.4686	50.6726	60.5263	-1.78571	60.0719	70.8583	97.6191
56.1151	50.6711	79.1045	49.652	59.9222	-2.51397	59.3878	70.2941	97.3451
55.6441	50.5576	79.0094	47.929	59.596	-4.66531	59.2857	70.202	97.2286
55.0459	50.2326	78.7062	47.2603	59.3668	-4.68085	58.3082	69.5175	97.0711
55.0388	49.9096	78.3505	46.648	59.3066	-5.17241	57.6132	68.6274	96.8182
54.7904	49.7976	78.2101	46.1538	59.2593	-6.73759	55.6719	68.4466	95.7303
54.6485	49.5595	77.3414	44.523	59.2233	-11.5681	55.5957	67.5497	95.4198
54.3956	46.8547	77.2947	44.3299	58.5821	-14.0426	55.2846	67.42	95.1705
51.1628	46.8384	77.1626	43.7318	58.5492	-17.8404	55.0495	67.1642	94.6479
51.0029	45.8904	76.1246	42.9825	57.4766	-21.9008	54.6154	66.5236	94.2701
50.9128	45.7014	75.7746	42.8916	57.2944	-21.9136	54.1516	66.3366	94.0298
50.505	45.591	75.7679	42.75	56.8571	-26.6497	54.1322	65.404	93.75
50	45.3454	75.3404	42.5347	55.8052	-47.0588	53.5354	65.2632	93.1034
49.8047	44.9726	75.1553	42.0849	55.75	-50.6224	53.406	65.0206	92.9619
49.6835	43.956	74.5946	42.0245	55.6962	-53.3175	52.6316	64.467	92.8571
49.6084	43.9394	73.7643	41.6413	54.8951	NA	51.4151	64.3312	91.7563
49.0654	43.5154	73.7374	41.6	54.7619	NA	50.9294	64.218	91.6667
46.2604	43.4978	73.5043	41.554	54.6559	NA	50.5525	63.983	91.3876
45.73	43.3099	71.6102	41.3158	53.7954	NA	49.4209	63.8498	91.3793
45.1613	43.2609	71.0964	41.2	52.4123	NA	49.345	63.8298	91.0064
44.466	43.0868	70.516	40.8654	52.1569	NA	49.2857	63.2558	90.8297
43.2836	42.3423	70.4787	40.2685	51.0638	NA	49.2806	62.7586	90.0452
42.7586	42.029	70.2011	40.2469	50.8728	NA	48.248	61.0215	90.0376
40.8696	41.6667	69.7183	40.2235	50	NA	47.6923	59.8361	89.4928
40.8318	41.0494	69.627	40.0881	49.5	NA	47.451	59.8116	89.1192
40.5797	39.2345	69.5652	40	49.2823	NA	46.6192	59.6154	88.5827
40.5594	39.2071	69.0184	39.645	48.8636	NA	45.4254	59.0498	88.2629
39.6437	38.2883	68.9732	39.1157	48.3607	NA	44.3038	58.4746	87.8906
39.1593	38.0952	68.8822	38.7795	48.0769	NA	44.1121	58.2555	87.7193
38.3929	37.9939	68.8636	38.1579	47.9167	NA	43.7995	58.1197	87.5346
38.0829	37.7193	68.6274	37.6984	47.8764	NA	43.6975	57.7114	87.3418
37.6384	36.8726	68.5185	37.2832	47.6744	NA	42.8198	57.6433	86.9841
37.4126	35.0453	68.3215	37.2197	47.2289	NA	42.5926	57.3122	85.9922
36.5942	35.0299	67.9758	37.1711	47.151	NA	40.5797	57.3086	85.9043
36.3248	34.6535	67.9412	37.069	47.0588	NA	39.7759	56.3177	85.7645
36.3095	34.6154	67.6724	36.1179	46.8085	NA	39.769	56.0976	85.6041
34.6154	34.2105	67.5676	35.743	45.8414	NA	38.4259	56.0606	85.2009
33.8235	33.8235	67.4497	35.5972	45.3968	NA	37.037	55.7809	85.1923
33.8095	33.6585	66.9031	35.4839	45.0839	NA	36.8421	54.2857	84.778
33.0601	33.5725	66.6667	34.9367	44.9541	NA	36.8421	54.185	84.7619
32.9203	33.0827	65.6863	34.5048	44.843	NA	36.6795	53.9171	84.6491
32.4675	32.8704	65.6109	34.4262	44.8357	NA	36.6242	53.5545	84.5304
31.0023	32.8622	65.2381	34.3931	44.7115	NA	36.5591	53.0831	84.3267
30.837	32.7511	65.1515	34.2342	44.702	NA	36.2222	52.9307	84.1076
29.1188	31.9728	64.4315	34.1463	44.5131	NA	34.5924	52.1825	83.8863
28.6645	31.8841	64.2308	33.9744	44.1176	NA	34.4978	52.1311	83.274
28.6164	31.7073	63.871	33.9713	44.0678	NA	33.7531	51.6129	83.208
28.5024	31.0345	63.0542	33.9181	44.0079	NA	33.4254	51.5151	83.0619
28.3186	30.8725	62.8571	33.8462	43.9614	NA	32.5301	50.7426	81.7891
28.27	30.8668	62.7907	33.6634	43.578	NA	31.9838	50.1805	81.749
27.972	30.8057	62.5899	33.5423	42.8571	NA	31.746	50.1171	81.5246
26.5086	29.3103	62.5592	33.3942	42.3077	NA	31.5789	49.8099	81.5141
26.3158	28.9753	62.1849	33.3333	41.8052	NA	31.5069	49.7222	81.5047
25.5814	28.8462	61.7391	33.0296	41.3145	NA	31.3364	48.7465	80.6723
23.7762	28.6885	61.2319	32.6733	41.2088	NA	30.6413	48.4849	80.2048
23.6641	28.3019	60.9302	32.3113	41.0156	NA	29.5943	48.3092	80.1724
23.4266	27.5	59.9251	31.9728	40.9894	NA	29.3532	48.3019	79.9043
23.2143	26.9141	58.9041	31.9004	40.8228	NA	29.2035	48.2759	79.3991
22.028	26.5393	58.6813	31.6279	40.5797	NA	27.7457	47.9885	78.5714
21.8069	26.0982	58.6813	31.5789	39.7727	NA	27.37	47.9424	78.4
21.4834	25.7353	58.5075	30.8176	39.726	NA	27.2131	47.3529	78.1421
20.5323	25.2874	57.0922	30.6069	39.6135	NA	27.0531	47.2574	77.8008
20.0743	24.7664	56.8182	28.1977	38.3085	NA	26.9231	47.0255	77.6423
19.5349	24.477	56.8116	28.1184	38.1188	NA	26.2009	46.0905	77.4744
19.3548	24.2553	56.7873	26.5659	37.6623	NA	25.5411	45.9416	77.451
19.0367	24.0385	56.6038	25.5639	37.3457	NA	25.5102	44.4853	77.2575
18.7898	23.4404	56.5217	25.2381	36.8421	NA	23.6239	44.2478	77.095
17.3387	23.1081	56.4912	24.6253	35.9736	NA	22.2738	44	75.7798
16.6667	22.4138	55.7471	23.1317	35.8079	NA	20.6522	43.9344	75.641
16.5165	22.0379	55.4455	22.2535	35.7977	NA	19.2118	43.3544	75.3388
15.954	21.4567	55.1807	21.6617	35.3945	NA	18.6253	43.2727	74.4118
15.9362	21.3974	54.5994	21.5686	34.8526	NA	18.1416	42.7609	74.1036
15.1724	20.7049	54.4828	21.1712	34.4681	NA	17.2897	42.1818	73.75
15.0649	20.6522	54.3124	20.4724	34.4564	NA	17.1103	41.7969	73.2759
14.8718	20.5729	53.938	20.2797	34.4538	NA	17.0833	41.6031	72.9268
14.8649	20.5674	53.9216	19.457	34.1346	NA	15.942	41.4062	72.5424
14.8515	20.548	53.7433	19.3548	33.0233	NA	14.8148	40.6699	72.5166
14.619	20.2105	53.1017	18.2243	32.8767	NA	14.4927	40.0269	72.1348
14.5299	20.1531	52.7149	18.1034	32.8283	NA	12.9534	39.5904	72.0867
14.5078	19.7026	51.9849	16.7331	32.5301	NA	11.9241	39.4667	71.9723
14.2857	19.5767	51.7172	16.3077	32.4074	NA	11.8943	39.0351	71.6364
14.2857	18.9815	51.6892	16.129	32.3782	NA	11.658	38.9558	71.4286
13.9932	18.75	51.5789	15.0215	31.7734	NA	11.4983	38.5621	71.2895
12.9412	18.1416	51.3889	14.9681	31.6479	NA	11.1821	37.8486	70.438
12.2807	17.2113	51.2968	14.939	31.3636	NA	10.8033	37.5817	70.1754
11.8367	16.8514	50.9542	14.9378	30.7918	NA	8.56481	37.4165	70.1068
11.7117	16.2105	50.8039	14.7186	30.5466	NA	8.53175	37.1335	70.098
10.0575	16.1074	50.3937	14.3836	30.4348	NA	5.78947	36.2981	70.0483
9.96241	15.7303	50.0785	14.0684	30.163	NA	5.76923	36.1823	69.7521
9.52381	15.5313	49.7561	13.2479	29.2683	NA	4.87179	36.0656	69.5885
9.43396	15.4023	49.711	13.1499	29.1181	NA	3.20988	35.9813	69.3333
9.24855	15.3203	49.2683	12.8631	28.9689	NA	2.3913	35.8491	69.3227
8.33333	15.1862	48.9879	12.8141	28.9583	NA	2.02532	35.6061	68.9055
7.75862	13.5922	48.8506	12.5	28.839	NA	1.30354	35.376	68.8406
7.69231	13.4884	48.8479	11.7073	28.75	NA	0.646552	35.1124	68.8022
7.16981	12.9707	48.1928	10.3053	28.6585	NA	0	34.5811	68.0921
7.14286	12.7563	47.8149	9.69697	28.4635	NA	0	34.1365	67.8977
7.12909	12.381	47.8006	9.17431	27.9302	NA	-2.64026	33.9286	67.6349
7.02479	11.2613	47.6886	8.34915	27.8571	NA	-4.77941	33.4928	67.5325
6.9869	10.7011	47.6191	8.21256	27.5424	NA	-5.55556	33.3333	67.2043
6.86275	9.92167	47.2119	8.15047	27.234	NA	-6.06061	33.3333	66.9683
6.35593	9.51526	47.1503	8.10811	27.1429	NA	-6.96517	32.6446	66.9291
6.22222	9.375	47.1429	7.84314	27.1186	NA	-8.29493	32.4649	66.787
5.83756	9.03614	46.7391	7.73931	27.027	NA	-9.09091	32.2957	66.0969
5.8011	8.93617	46.6981	7.64818	26.703	NA	-9.46372	32.2581	65.9259
5.79151	8.68263	46.6472	7.54717	26.0526	NA	-13.8148	31.5789	65.8537
5.34125	8.46774	46.5798	7.12401	25.4794	NA	-16.3265	31.5534	65.625
4.79233	8.40841	46.4891	7.04698	25.1799	NA	-23.1441	31.4815	65.4545
3.79747	8.37004	46.4435	5.31401	24.8571	NA	-24.0175	31.4815	65.1316
2.53165	8.36502	46.402	5.19126	24.5283	NA	-28.3747	31.4286	65.0224
2.2113	8.10127	45.9155	4.18006	24.2718	NA	-28.7719	31.3008	64.918
2.04918	7.94045	45.7961	1.45278	23.9264	NA	-29.064	31.0777	64.6396
1.94647	7.91667	45.6853	0.740741	23.5135	NA	-29.806	30.9179	63.3333
1.45985	7.90698	45.6667	0.609756	23.0435	NA	-36.3388	30.9045	62.1723
1.16732	7.40741	45.3287	0	22.973	NA	-42.7885	30.6122	62.0833
0.970874	7.24234	45.1493	-0.42017	22.9437	NA	-44.1176	30.4217	62.069
0.57971	6.95652	44.8598	-1.15132	22.7188	NA	-49.7934	30.2548	61.8056
0.257732	6.58915	44.8276	-1.91257	22.7154	NA	-57.767	30.1471	61.5776
0	6.57895	44.6512	-2.14477	22.6611	NA	-63.8484	30.0725	61.4108
-1.31579	6.18102	44.6281	-3.125	22.49	NA	-93.0939	30.0236	61.39
-1.77305	6.08696	44.5415	-5.4755	22.4839	NA	-122.388	29.7297	60.4863
-2.67857	5.70571	44.3156	-5.51524	22.2222	NA	NA	29.703	60.2007
-3.05344	5.57491	43.3962	-5.67686	22.1053	NA	NA	29.1469	60.1504
-3.36538	5.25502	43.1655	-9.4697	22.0513	NA	NA	29.0984	59.3573
-3.50195	4.67626	42.915	-10.1695	21.673	NA	NA	28.8344	58.4314
-3.6566	4.46429	42.5656	-13.1579	21.3483	NA	NA	28.3582	58.1731
-3.81282	4.44444	42.2908	-15.0685	21.1207	NA	NA	27.2425	58.0645
-3.87244	4.29906	41.5225	-16.8044	20.6049	NA	NA	26.8212	57.508
-4.25926	4.19947	41.185	-19.9313	20.2811	NA	NA	26.699	57.4103
-4.62046	3.91459	41.0377	-20.9756	19.6653	NA	NA	26.4574	57.2755
-5.07042	3.56347	40.8759	-23.0947	19.3277	NA	NA	25.974	56.7568
-5.14286	3.39806	40.6393	-24.7525	19.3182	NA	NA	25.5973	56.582
-5.28634	2.34542	40.5248	-27.2578	19.2825	NA	NA	25.2129	56.5217
-5.28846	2.31481	40.4332	-29.7391	18.9292	NA	NA	25	56.3597
-5.55556	1.10803	40	-30.4498	18.7943	NA	NA	24.1477	55.8491
-5.57491	1.03093	39.9061	-39.951	18.7935	NA	NA	24	55.6452
-5.78512	0.787402	39.6437	-43.8961	18.4739	NA	NA	23.6957	54.717
-5.97303	0	39.5238	-45.4918	18.3391	NA	NA	23.3716	53.8153
-6.3197	0	38.7255	-63.8889	17.7936	NA	NA	22.9391	53.3113
-6.44068	-0.8596	38.1526	-66.7969	17.4629	NA	NA	22.87	52.6549
-6.47482	-1.28755	38.0282	-72.2433	17.2549	NA	NA	22.449	52.3121
-6.57534	-1.4218	37.8486	-80.7799	16.7476	NA	NA	22.1719	52.2876
-6.89655	-1.70648	37.6405	-96.8627	16.6667	NA	NA	22.0532	51.1749
-7.11207	-1.9685	37.4046	-99.6743	16.3462	NA	NA	21.9955	50.8865
-7.56972	-1.97044	37.1166	NA	16.2544	NA	NA	21.7729	50.7092
-7.64463	-2.17391	36.7942	NA	16.1137	NA	NA	20.7843	50.2058
-7.76699	-2.91667	36.7647	NA	16.0494	NA	NA	20.4444	49.2188
-7.94979	-3.00429	36.6876	NA	15.5172	NA	NA	20.1681	48.8323
-8.47458	-3.09278	36.5546	-3.04569	15.2174	NA	NA	20.0521	48.7632
-8.49673	-3.62319	35.2381	-3.08483	15.0358	NA	NA	19.6507	47.8599
-8.52391	-3.71353	34.7015	-3.0888	14.6667	NA	NA	19.5286	47.5578
-8.63874	-3.97727	34.4828	151.976	14.0187	NA	NA	19.4366	47.1053
-9.07127	-3.9783	34.1121	99.3681	13.7931	NA	NA	19.4079	46.087
-9.34959	-4.47154	34.0425	80.2893	13.6024	NA	NA	18.9744	46.028
-9.45946	-4.62963	34.009	45.3888	13.2673	NA	NA	18.9591	45.7143
-10.4265	-5.5794	33.9956	-58.4249	13.0435	NA	NA	18.8648	45.1613
-10.7759	-5.61798	33.935	156.227	12.9956	NA	NA	18.8525	44.8193
-10.8491	-6.83453	33.9024	NA	12.0192	NA	NA	18.299	44.4099
-10.9005	-7.14286	33.213	NA	11.9048	NA	NA	18.2283	44.2308
-11.0831	-7.14286	33.0508	NA	11.8343	NA	NA	18.1373	44.1964
-11.1111	-7.24138	33.0097	NA	11.7936	NA	NA	17.7273	43.6031
-12.1101	-7.43494	32.6613	124.082	11.7486	NA	NA	17.5966	43.3604
-12.4675	-7.52212	32.5581	134.568	11.5658	NA	NA	17.3913	43.3476
-13.1313	-8.77193	32.4385	NA	11.5139	NA	NA	17.2786	43.254
-13.3829	-8.82353	31.6027	-53.0271	11.3537	NA	NA	15.6463	42.9319
-13.4328	-8.93536	31.5186	NA	11.0811	NA	NA	15.411	42.3868
-13.4752	-8.95522	31.4448	NA	10.5882	NA	NA	15.2778	42.2535
-13.8889	-8.95522	31.3433	NA	10.3093	NA	NA	15.0568	42.1875
-13.9434	-9.61538	30.5085	NA	10.219	NA	NA	14.7727	42.1456
-14.0036	-10.917	30.2222	NA	10.1639	NA	NA	14.7436	42.0918
-14.1711	-11	29.8876	NA	9.95851	NA	NA	14.0351	41.9689
-14.4638	-11.6129	29.8319	86.0092	9.95261	NA	NA	13.6364	41.4815
-14.5631	-12.3153	29.703	NA	9.50704	NA	NA	13.4948	41.4438
-15.0376	-12.5	29.0984	134.339	8.81356	NA	NA	13.4615	41.1765
-16.2338	-12.894	29.021	NA	8.3871	NA	NA	13.2701	41.0138
-17.199	-13.2716	28.8931	NA	8.3499	NA	NA	12.7083	40.8488
-17.2043	-13.5021	28.839	NA	8.33333	NA	NA	12.6411	40.7407
-18.0894	-13.7405	27.8027	NA	7.90191	NA	NA	12.6354	40.5542
-18.6178	-14.2222	27.7439	NA	7.82609	NA	NA	12.6338	40.458
-19.181	-15.0289	27.4691	NA	7.6555	NA	NA	11.6531	40.4255
-19.3833	-15.4971	27.3273	106.015	6.91145	NA	NA	11.0294	40.0966
-19.6078	-16.9725	27.3092	NA	6.84931	NA	NA	9.96016	39.785
-19.6646	-19.5652	27.1889	NA	6.77966	NA	NA	9.35961	39.726
-19.9115	-20	26.4151	NA	6.76983	NA	NA	9.2233	39.4737
-20.4198	-23.444	26.1682	NA	6.68103	NA	NA	8.37912	38.9328
-20.6278	-23.4528	26.0377	82.6873	6.43564	NA	NA	8.36502	38.5787
-20.6304	-23.6527	25.7143	NA	6.33484	NA	NA	8.21256	38.5455
-20.7585	-23.7226	25.5906	140.751	6.30252	NA	NA	7.90123	38.4868
-21.4286	-24.055	25.4682	NA	6.20438	NA	NA	7.39958	38.3233
-21.6088	-27.0742	25.3644	NA	6.19195	NA	NA	6.94864	38.1679
-21.9512	-27.193	25.2632	NA	6.16438	NA	NA	6.51801	37.9433
-22.7621	-28.2421	25	170.448	5.75221	NA	NA	6.44699	37.3368
-23.2558	-33.8068	24.7233	NA	4.8	NA	NA	6.13208	36.8601
-23.341	-40.8638	24.5614	NA	4.6798	NA	NA	5.92335	35.214
-23.5088	-56.1688	24.5283	NA	3.36449	NA	NA	5.42169	35.0649
-24.2054	-56.5868	24.4318	NA	3.21285	NA	NA	5.22648	34.2342
-25.2033	-59.5808	24.1667	63.3441	3.06122	NA	NA	4.91803	33.9431
-25.75	-62.2807	23.9344	NA	3.04182	NA	NA	4.75525	33.5664
-26.0274	-64.0693	23.5537	NA	2.94985	NA	NA	4.70085	33.3333
-26.776	-71.9557	23.5294	NA	2.69542	NA	NA	4.65116	32.7766
-27.4869	-81.0934	23.3546	164.138	2.61905	NA	NA	3.98773	32.6848
-28.1022	-119.091	23.3062	NA	2.33645	NA	NA	3.6036	32.4074
-28.169	NA	23.0428	NA	1.8315	NA	NA	3.57143	31.9066
-28.5256	NA	22.9759	NA	1.7316	NA	NA	3.0837	31.6794
-30.2905	NA	22.6994	NA	1.65138	NA	NA	0.263852	31.4176
-30.4545	NA	22.6837	108.861	1.61616	NA	NA	0	30.9417
-30.6636	NA	22.6601	NA	1.42857	NA	NA	0	30.83
-30.7054	NA	22.4138	NA	1.08108	NA	NA	0	30.7317
-31.0345	NA	22.1277	NA	0.954198	NA	NA	0	30.5936
-31.1688	NA	21.5827	256.41	0.793651	NA	NA	-0.50633	30.4455
-31.9838	NA	21.5577	NA	0	NA	NA	-0.54201	30.4348
-32.7801	NA	21.5084	NA	0	NA	NA	-1.23967	30.3725
-33.6493	NA	21.5054	NA	-0.66667	NA	NA	-1.25786	28.7823
-34.0984	NA	21.118	NA	-0.69686	NA	NA	-1.69492	28.1501
-34.4262	NA	20.8226	25.0896	-0.6993	NA	NA	-2.5974	27.7978
-34.5982	NA	20.5645	NA	-0.88496	NA	NA	-2.91777	27.2021
-34.8148	NA	20.5607	134.012	-0.9009	NA	NA	-3.22581	24.374
-35.1275	NA	20.4023	NA	-1.0274	NA	NA	-3.61664	24.1667
-35.4086	NA	19.9446	NA	-1.91847	NA	NA	-4.64135	24.1611
-35.5014	NA	19.9219	NA	-2.05761	NA	NA	-5.35211	24.0876
-35.6551	NA	19.8502	NA	-2.90698	NA	NA	-6.07029	24
-36.4407	NA	19.6667	NA	-3.49206	NA	NA	-6.11664	23.176
-37.1298	NA	19.4444	32.1888	-4.02685	NA	NA	-6.39098	23
-37.1841	NA	19.4245	NA	-4.60251	NA	NA	-6.53753	22.5532
-37.4429	NA	19.2469	115.75	-5.29328	NA	NA	-6.69516	22.2506
-37.931	NA	19.1861	40.2715	-5.32151	NA	NA	-7.23982	21.8447
-38.4075	NA	19.174	18.8563	-5.45852	NA	NA	-8.63422	21.659
-38.8704	NA	19.0731	76.7442	-6.15942	NA	NA	-9.61538	21.5159
-38.8889	NA	18.3908	61.3879	-7.50853	NA	NA	-9.65147	21.2121
-39.0625	NA	18.3544	88.6655	-7.9646	NA	NA	-9.88024	21.0863
-39.7638	NA	18.1329	66.1509	-8.08679	NA	NA	-11.1111	21.0526
-39.7674	NA	17.6904	-56.9647	-8.80503	NA	NA	-11.4833	20.8092
-41.1135	NA	17.5214	134.537	-8.85417	NA	NA	-13.3588	20.7747
-41.5929	NA	17.3781	60.4545	-9.47867	NA	NA	-13.5878	20.4741
-41.6822	NA	16.6355	21.9626	-9.83607	NA	NA	-14.6667	20.4082
-42.7938	NA	16.4948	0	-11.054	NA	NA	-15	20.1923
-43.1871	NA	16.3842	130	-11.3134	NA	NA	-15.3392	18.408
-43.7198	NA	16.295	NA	-11.5502	NA	NA	-15.727	17.8404
-43.7722	NA	16.0494	NA	-12.1771	NA	NA	-16.318	17.5373
-44.6032	NA	15.8461	91.2088	-12.5926	NA	NA	-16.9014	17.5227
-44.6281	NA	15.7447	-98.0501	-13.1653	NA	NA	-17.2996	16.7832
-45.2261	NA	15.6342	77.3109	-13.9303	NA	NA	-18.1518	16.7028
-45.2471	NA	14.9798	-21.7125	-14.6965	NA	NA	-18.9655	15.8371
-46.7822	NA	14.8688	105.828	-17.193	NA	NA	-19.7987	15.3017
-46.8619	NA	14.781	-8.33333	-17.284	NA	NA	-20.6897	14.9502
-47.1698	NA	14.7157	-25	-17.7778	NA	NA	-21.9718	14.717
-47.9839	NA	14.5631	NA	-17.8571	NA	NA	-24.7863	14.6965
-48.0159	NA	14.3713	182.197	-18.1034	NA	NA	-25.0804	14.5136
-49.6689	NA	14.1148	120	-18.5654	NA	NA	-25.1082	14.2857
-51.1792	NA	14.0065	125	-18.9831	NA	NA	-26.8657	14.1463
-51.5588	NA	13.6842	152.59	-21.1864	NA	NA	-27.8761	14.1141
-52.2337	NA	13.4228	0	-23.3438	NA	NA	-27.9835	13.4694
-53.7468	NA	13.2231	160.807	-24.2991	NA	NA	-29.5082	12.987
-53.8226	NA	13.2029	141.646	-27.451	NA	NA	-29.9145	12.6214
-55.5288	NA	12.7586	68.5589	-29.0749	NA	NA	-30.0971	12.2172
-55.6604	NA	12.6075	194.553	-31.405	NA	NA	-32.0542	11.9134
-55.6886	NA	12.5	120.489	-32.7759	NA	NA	-32.1534	10.8747
-57.596	NA	11.9816	NA	-37.1542	NA	NA	-32.5	9.33852
-57.7114	NA	11.9134	66.2921	-37.9747	NA	NA	-32.6271	9.27419
-57.716	NA	11.7647	87.7688	-44.6866	NA	NA	-32.8084	8.09524
-57.8199	NA	11.3636	100	-46.1728	NA	NA	-33.1754	7.98122
-59.5745	NA	11.1969	NA	-50.5263	NA	NA	-34.2262	7.54352
-59.7765	NA	10.7639	NA	-52.8986	NA	NA	-34.9333	7.5
-60.303	NA	10.4895	NA	-55.3265	NA	NA	-35.1111	7.35786
-61.165	NA	10.4545	100	-60.4563	NA	NA	-35.249	7.08661
-62.465	NA	10.2639	NA	-131.132	NA	NA	-36.1386	6.82927
-63.6042	NA	10.2222	NA	-140.892	NA	NA	-36.1991	4.98615
-64.3357	NA	10.0629	29.4606	NA	NA	NA	-37.7358	4.87805
-65.6126	NA	9.54955	33.5759	NA	NA	NA	-38.7755	4.41767
-65.9004	NA	9.42029	104.384	NA	NA	NA	-43.4932	4.36508
-68.2119	NA	9.319	27.3719	NA	NA	NA	-44.6215	3.76471
-68.7783	NA	9.23077	63.2563	NA	NA	NA	-54.7414	3.58056
-69.0265	NA	9.13242	48.5116	NA	NA	NA	-60.5016	3.48837
-70.0787	NA	8.9172	46.4612	NA	NA	NA	-73.5683	3.39366
-70.7483	NA	8.85093	40.2062	NA	NA	NA	-92.953	2.64317
-72.6073	NA	8.37607	40.3448	NA	NA	NA	-106.883	2.06612
-74.6124	NA	8.33333	70.1613	NA	NA	NA	-122.319	0.401606
-75.0649	NA	7.94224	90.3416	NA	NA	NA	NA	0.331675
-75.5352	NA	7.89474	99.022	NA	NA	NA	NA	0
-76.6323	NA	7.84884	NA	NA	NA	NA	NA	0
-77.7328	NA	7.69231	126.422	NA	NA	NA	NA	0
-80.8383	NA	7.43494	128.37	NA	NA	NA	NA	-0.63091
-83.2031	NA	7.00935	117.806	NA	NA	NA	NA	-0.84986
-83.4184	NA	6.8	8.08344	NA	NA	NA	NA	-2.48619
-84.0304	NA	6.49351	NA	NA	NA	NA	NA	-3.07167
-84.3658	NA	6.25	133.156	NA	NA	NA	NA	-4.40835
-85.2632	NA	6.14173	7.7957	NA	NA	NA	NA	-4.62185
-86.3049	NA	6.14035	48.2432	NA	NA	NA	NA	-4.83092
-86.4499	NA	5.88235	53.0864	NA	NA	NA	NA	-5.47945
-87.4439	NA	5.21472	78.6501	NA	NA	NA	NA	-5.49618
-88.9734	NA	4.87106	103.399	NA	NA	NA	NA	-6.12245
-90.2542	NA	4.46429	106.196	NA	NA	NA	NA	-6.78466
-91.1263	NA	4.3578	85.1959	NA	NA	NA	NA	-6.91057
-91.4286	NA	4.27136	29.0749	NA	NA	NA	NA	-7.24638
-94.4591	NA	4.21348	NA	NA	NA	NA	NA	-11.0619
-97.0588	NA	4.12088	28.7218	NA	NA	NA	NA	-12.5373
-97.3988	NA	3.61111	34.9379	NA	NA	NA	NA	-15.1261
-97.5124	NA	3.36135	38.3178	NA	NA	NA	NA	-19.7581
-100.472	NA	2.87671	NA	NA	NA	NA	NA	-20.2247
-100.922	NA	2.57143	160.256	NA	NA	NA	NA	-20.7373
-101.463	NA	2.40385	45.6343	NA	NA	NA	NA	-21.2355
-101.905	NA	2.20264	55.2941	NA	NA	NA	NA	-22.0418
-102.381	NA	2.03488	26.5306	NA	NA	NA	NA	-22.5263
-104.306	NA	1.78571	-7.17949	NA	NA	NA	NA	-24.3333
-105.806	NA	0	86.087	NA	NA	NA	NA	-26.1317
-107.203	NA	-1.95122	137.794	NA	NA	NA	NA	-28.1481
-108.094	NA	-2.18978	142.105	NA	NA	NA	NA	-30.3279
-109.767	NA	-2.26244	43.1694	NA	NA	NA	NA	-45.2663
-114.286	NA	-2.27273	NA	NA	NA	NA	NA	-45.7547
-116.019	NA	-2.41546	111.798	NA	NA	NA	NA	-49.2711
-116.786	NA	-2.73038	105.094	NA	NA	NA	NA	-51.3966
-119.429	NA	-2.7907	130.948	NA	NA	NA	NA	-55.4217
-119.907	NA	-3.75	40.3101	NA	NA	NA	NA	-56.2264
-122.026	NA	-3.78788	NA	NA	NA	NA	NA	-64.135
-127.132	NA	-3.86473	NA	NA	NA	NA	NA	-82.7362
-129.779	NA	-4.10095	NA	NA	NA	NA	NA	-136.364
-130.583	NA	-4.1958	36.6953	NA	NA	NA	NA	NA
-135.43	NA	-4.47761	60.2326	NA	NA	NA	NA	NA
-136.29	NA	-4.5	23.7647	NA	NA	NA	NA	NA
-145.378	NA	-4.53172	3.91198	NA	NA	NA	NA	NA
-146.948	NA	-4.81696	NA	NA	NA	NA	NA	NA
-149.196	NA	-5.16605	149.062	NA	NA	NA	NA	NA
-155.848	NA	-5.24194	NA	NA	NA	NA	NA	NA
-156.986	NA	-5.74713	152.493	NA	NA	NA	NA	NA
-162.661	NA	-5.80808	217.778	NA	NA	NA	NA	NA
-163.6	NA	-5.94059	159.023	NA	NA	NA	NA	NA
-179.021	NA	-6.16016	210.084	NA	NA	NA	NA	NA
-183.951	NA	-6.29371	71.9758	NA	NA	NA	NA	NA
-202.392	NA	-6.64336	151.406	NA	NA	NA	NA	NA
-212.403	NA	-7.05645	88.7129	NA	NA	NA	NA	NA
-230.328	NA	-7.5	NA	NA	NA	NA	NA	NA
-240.67	NA	-8.36237	107.85	NA	NA	NA	NA	NA
-247.059	NA	-9.0625	178.891	NA	NA	NA	NA	NA
-262.162	NA	-9.20245	73.43	NA	NA	NA	NA	NA
NA	NA	-9.67742	NA	NA	NA	NA	NA	NA
NA	NA	-9.98217	NA	NA	NA	NA	NA	NA
NA	NA	-10.181	78.2016	NA	NA	NA	NA	NA
NA	NA	-11.2628	NA	NA	NA	NA	NA	NA
NA	NA	-11.3636	50.6158	NA	NA	NA	NA	NA
NA	NA	-11.6711	110.62	NA	NA	NA	NA	NA
NA	NA	-12.5436	100	NA	NA	NA	NA	NA
NA	NA	-12.6394	100	NA	NA	NA	NA	NA
NA	NA	-13.4948	100	NA	NA	NA	NA	NA
NA	NA	-14.7059	100	NA	NA	NA	NA	NA
NA	NA	-15.0289	NA	NA	NA	NA	NA	NA
NA	NA	-15.3846	NA	NA	NA	NA	NA	NA
NA	NA	-15.4412	100	NA	NA	NA	NA	NA
NA	NA	-15.5556	44.2	NA	NA	NA	NA	NA
NA	NA	-18.5075	NA	NA	NA	NA	NA	NA
NA	NA	-18.5304	100	NA	NA	NA	NA	NA
NA	NA	-18.6441	NA	NA	NA	NA	NA	NA
NA	NA	-19.5876	NA	NA	NA	NA	NA	NA
NA	NA	-20	100	NA	NA	NA	NA	NA
NA	NA	-20.2479	100	NA	NA	NA	NA	NA
NA	NA	-21.2996	67.3056	NA	NA	NA	NA	NA
NA	NA	-22.0721	NA	NA	NA	NA	NA	NA
NA	NA	-22.9299	83.6264	NA	NA	NA	NA	NA
NA	NA	-23.0088	NA	NA	NA	NA	NA	NA
NA	NA	-23.6559	111.982	NA	NA	NA	NA	NA
NA	NA	-23.7668	NA	NA	NA	NA	NA	NA
NA	NA	-25	115.207	NA	NA	NA	NA	NA
NA	NA	-26.3158	NA	NA	NA	NA	NA	NA
NA	NA	-27.0742	NA	NA	NA	NA	NA	NA
NA	NA	-27.3642	55.3846	NA	NA	NA	NA	NA
NA	NA	-27.4667	120.048	NA	NA	NA	NA	NA
NA	NA	-28.4553	121.951	NA	NA	NA	NA	NA
NA	NA	-29.8165	122.1	NA	NA	NA	NA	NA
NA	NA	-30.5556	123.153	NA	NA	NA	NA	NA
NA	NA	-32.7198	73.8481	NA	NA	NA	NA	NA
NA	NA	-34.8837	NA	NA	NA	NA	NA	NA
NA	NA	-36.1979	NA	NA	NA	NA	NA	NA
NA	NA	-38.3399	NA	NA	NA	NA	NA	NA
NA	NA	-48.3193	127.388	NA	NA	NA	NA	NA
NA	NA	-48.3568	64.1388	NA	NA	NA	NA	NA
NA	NA	-58.75	NA	NA	NA	NA	NA	NA
NA	NA	-62.8809	79.8165	NA	NA	NA	NA	NA
NA	NA	-71.0784	79.6834	NA	NA	NA	NA	NA
NA	NA	-72.2105	NA	NA	NA	NA	NA	NA
NA	NA	-75.8454	133.156	NA	NA	NA	NA	NA
NA	NA	-87.5486	90.6977	NA	NA	NA	NA	NA
NA	NA	-97.5207	NA	NA	NA	NA	NA	NA
NA	NA	-105.769	NA	NA	NA	NA	NA	NA
NA	NA	-133.929	NA	NA	NA	NA	NA	NA
NA	NA	-138.689	142.248	NA	NA	NA	NA	NA
NA	NA	NA	111.127	NA	NA	NA	NA	NA
NA	NA	NA	100	NA	NA	NA	NA	NA
NA	NA	NA	78.8099	NA	NA	NA	NA	NA
NA	NA	NA	NA	NA	NA	NA	NA	NA
NA	NA	NA	NA	NA	NA	NA	NA	NA
NA	NA	NA	NA	NA	NA	NA	NA	NA
NA	NA	NA	51.9345	NA	NA	NA	NA	NA
NA	NA	NA	40.8346	NA	NA	NA	NA	NA
NA	NA	NA	NA	NA	NA	NA	NA	NA
NA	NA	NA	123.333	NA	NA	NA	NA	NA
NA	NA	NA	-26.6768	NA	NA	NA	NA	NA
NA	NA	NA	71.6923	NA	NA	NA	NA	NA
NA	NA	NA	155.28	NA	NA	NA	NA	NA
NA	NA	NA	NA	NA	NA	NA	NA	NA
NA	NA	NA	-35.3218	NA	NA	NA	NA	NA
NA	NA	NA	65.3355	NA	NA	NA	NA	NA
NA	NA	NA	-18.0064	NA	NA	NA	NA	NA
NA	NA	NA	-37.8422	NA	NA	NA	NA	NA
NA	NA	NA	NA	NA	NA	NA	NA	NA
NA	NA	NA	165.017	NA	NA	NA	NA	NA
NA	NA	NA	100	NA	NA	NA	NA	NA
NA	NA	NA	114.359	NA	NA	NA	NA	NA
NA	NA	NA	NA	NA	NA	NA	NA	NA
NA	NA	NA	141.035	NA	NA	NA	NA	NA
NA	NA	NA	44.8276	NA	NA	NA	NA	NA
NA	NA	NA	176.056	NA	NA	NA	NA	NA
NA	NA	NA	25.8803	NA	NA	NA	NA	NA
NA	NA	NA	96.1131	NA	NA	NA	NA	NA
NA	NA	NA	96.4349	NA	NA	NA	NA	NA
NA	NA	NA	NA	NA	NA	NA	NA	NA
NA	NA	NA	148.54	NA	NA	NA	NA	NA
NA	NA	NA	122.468	NA	NA	NA	NA	NA
NA	NA	NA	NA	NA	NA	NA	NA	NA
NA	NA	NA	61.4525	NA	NA	NA	NA	NA
NA	NA	NA	37.3814	NA	NA	NA	NA	NA
NA	NA	NA	129.48	NA	NA	NA	NA	NA
NA	NA	NA	120.04	NA	NA	NA	NA	NA
NA	NA	NA	0	NA	NA	NA	NA	NA
NA	NA	NA	157.174	NA	NA	NA	NA	NA
NA	NA	NA	NA	NA	NA	NA	NA	NA
NA	NA	NA	159.905	NA	NA	NA	NA	NA
NA	NA	NA	131.265	NA	NA	NA	NA	NA
NA	NA	NA	79.5673	NA	NA	NA	NA	NA
NA	NA	NA	-11.9221	NA	NA	NA	NA	NA
NA	NA	NA	164.07	NA	NA	NA	NA	NA
NA	NA	NA	NA	NA	NA	NA	NA	NA
NA	NA	NA	57.8125	NA	NA	NA	NA	NA
NA	NA	NA	130.184	NA	NA	NA	NA	NA
NA	NA	NA	NA	NA	NA	NA	NA	NA
NA	NA	NA	0	NA	NA	NA	NA	NA
NA	NA	NA	-113.289	NA	NA	NA	NA	NA
NA	NA	NA	134.247	NA	NA	NA	NA	NA
NA	NA	NA	-140.698	NA	NA	NA	NA	NA
NA	NA	NA	NA	NA	NA	NA	NA	NA
NA	NA	NA	145.578	NA	NA	NA	NA	NA
NA	NA	NA	57.2707	NA	NA	NA	NA	NA
NA	NA	NA	NA	NA	NA	NA	NA	NA
NA	NA	NA	212.314	NA	NA	NA	NA	NA
NA	NA	NA	119.639	NA	NA	NA	NA	NA
NA	NA	NA	NA	NA	NA	NA	NA	NA
NA	NA	NA	NA	NA	NA	NA	NA	NA
NA	NA	NA	114.611	NA	NA	NA	NA	NA
NA	NA	NA	150.279	NA	NA	NA	NA	NA
NA	NA	NA	116.029	NA	NA	NA	NA	NA
NA	NA	NA	NA	NA	NA	NA	NA	NA
NA	NA	NA	109.498	NA	NA	NA	NA	NA
NA	NA	NA	NA	NA	NA	NA	NA	NA
NA	NA	NA	NA	NA	NA	NA	NA	NA
NA	NA	NA	112.207	NA	NA	NA	NA	NA
NA	NA	NA	123.633	NA	NA	NA	NA	NA
NA	NA	NA	71.8354	NA	NA	NA	NA	NA
NA	NA	NA	155.039	NA	NA	NA	NA	NA
NA	NA	NA	NA	NA	NA	NA	NA	NA
NA	NA	NA	91.9118	NA	NA	NA	NA	NA
NA	NA	NA	146.843	NA	NA	NA	NA	NA
NA	NA	NA	144.928	NA	NA	NA	NA	NA
NA	NA	NA	108.237	NA	NA	NA	NA	NA
NA	NA	NA	103.458	NA	NA	NA	NA	NA
NA	NA	NA	83.8617	NA	NA	NA	NA	NA
NA	NA	NA	140.252	NA	NA	NA	NA	NA
NA	NA	NA	137.174	NA	NA	NA	NA	NA
NA	NA	NA	136.986	NA	NA	NA	NA	NA
NA	NA	NA	119.672	NA	NA	NA	NA	NA
NA	NA	NA	80.9973	NA	NA	NA	NA	NA
NA	NA	NA	133.69	NA	NA	NA	NA	NA
NA	NA	NA	130.208	NA	NA	NA	NA	NA
NA	NA	NA	93.2643	NA	NA	NA	NA	NA
NA	NA	NA	90.6049	NA	NA	NA	NA	NA
NA	NA	NA	114.396	NA	NA	NA	NA	NA
NA	NA	NA	126.582	NA	NA	NA	NA	NA
NA	NA	NA	75.2212	NA	NA	NA	NA	NA
NA	NA	NA	120.048	NA	NA	NA	NA	NA
NA	NA	NA	117.233	NA	NA	NA	NA	NA
NA	NA	NA	44.4832	NA	NA	NA	NA	NA
NA	NA	NA	113.895	NA	NA	NA	NA	NA
NA	NA	NA	109.649	NA	NA	NA	NA	NA
NA	NA	NA	104.058	NA	NA	NA	NA	NA
NA	NA	NA	NA	NA	NA	NA	NA	NA
NA	NA	NA	102.249	NA	NA	NA	NA	NA
NA	NA	NA	100	NA	NA	NA	NA	NA
NA	NA	NA	60.1	NA	NA	NA	NA	NA

## Sheet: Figure 2D
	Pre	Post
All	0.291758	0.249941
907	0.343717	0.332087
2005	0.344683	0.214632
1791	0.34414	0.206862
2110	0.384591	0.206375
2019	0.356667	0.221573
2002	0.370796	0.184441
1806	0.348443	0.176706
1242	0.34454	0.212452
523	0.338187	0.151991

[truncated: 50 more sheets: Figure 2E, Figure 3A, Figure 3B, Figure 3C, Figure 3D, Figure 3E, Figure 4A, Figure 4B, Figure 4C, Figure 4D, Figure 4E, Figure 5A, Figure 5B, Figure 5C, Figure 5D, Figure 5E, Figure 5F, Supplementary Figure 1, Supplementary Figure 2, Supplementary Figure 3A …]
